# Supplementary material for: Revealing the Diversity of Sequences, Structures, and Targets of Peptides from South China Sea Macrodactyla doreensis Based on Transcriptomics
Source: Mar Drugs. 2024 Oct 12;22(10):470. doi: 10.3390/md22100470 (PMC11509556; doi:10.3390/md22100470)
Supplement: Supplementary file 1 [file marinedrugs-22-00470-s001.zip]

Archive with 5 entries (5 files):
- Figure S1-9.pdf
- Table S1. Sequencing statistics and assembly summary of M. doreensis transcriptome.xlsx
- Table S2. Classification of Proteins and Peptides of M. doreensis.xlsx
- Table S3. The targets and their PDB IDs used in modeling and docking.xlsx
- Table S4. The protein or peptide exhibiting the most structurally similar fragment to each of the putative peptides.xlsx
