# Supplementary material for: Revealing the Diversity of Sequences, Structures, and Targets of Peptides from South China Sea Macrodactyla doreensis Based on Transcriptomics
Source: Mar Drugs. 2024 Oct 12;22(10):470. doi: 10.3390/md22100470 (PMC11509556; doi:10.3390/md22100470)
Supplement: Supplementary file 1 [file marinedrugs-22-00470-s001.zip › Table S1. Sequencing statistics and assembly summary of M. doreensis transcriptome.xlsx]

## Sheet: Sheet1
Samples	MD-T	MD-C	Combine
Raw data
Total Reads	49077330	45623592	94700922
Total length (bp)	7361599500	6843538800	14205138300
Read length (bp)	150	150	150
Q20	0.9644	0.9684	0.9664
Q30	0.916	0.9215	0.9188
Clean data
Total Reads	48487790	45623592	94111382
Total length (bp)	7273168500	6775949700	14049118200
Read length (bp)	150	150	150
clean data ratio	0.988	0.9901	0.989
Contigs
Total Number	350573	326355	676928
Total Length (bp)	262330798	197418711	459749509
Mean Length (bp)	748	604	1352
N50 (bp)	1111	828	1939
N70 (bp)	619	434	1053
N90 (bp)	314	264	578
GC Content	0.4118	0.389	0.4004
Unigenes
Total Number	243139	271402	514541
Total Length (bp)	163735713	137062695	300798408
Mean Length (bp)	673	505	1178
N50 (bp)	963	563	1499
N70 (bp)	531	359	890
N90 (bp)	287	248	535
GC Content	0.4263	0.391	0.4087
