# Supplementary material for: Revealing the Diversity of Sequences, Structures, and Targets of Peptides from South China Sea Macrodactyla doreensis Based on Transcriptomics
Source: Mar Drugs. 2024 Oct 12;22(10):470. doi: 10.3390/md22100470 (PMC11509556; doi:10.3390/md22100470)
Supplement: Supplementary file 1 [file marinedrugs-22-00470-s001.zip › Table S3. The targets and their PDB IDs used in modeling and docking.xlsx]

## Sheet: Sheet1
	Uniport	PDB	AlphaFold
ShK	P29187	1BEI
BgK	P29186	1BGK
AsKs	Q9TWG1		AF-Q9TWG1-F1
HmK	O16846		AF-O16846-F1
AeK	P81897		AF-P81897-F1
BCsTx1	C0HJC2		AF-C0HJC2-F1
BCsTx2	C0HJC3		AF-C0HJC3-F1
BPT1	P00974
AsKC1	Q9TWG0		AF-Q9TWG0-F1
AsKC2	Q9TWF9		AF-Q9TWF9-F1
AsKC3	Q9TWF8		AF -Q9TWF8-F1
AXPI-I	P81547		AF-P81547-F1
DTX-α	P00980	1DTX
DTX-δ	P00982		AF-P00982-F1
SHTXIII	B1B5I8		AF-B1B5I8-F1
Am II	P69930		AF-P69930-F1
BCIV	P84919		AF-P84919-F1
BDSI	P11494	1BDS
BDSII	P59084		AF-P59084-F1
APETx1	P61541	1WQK
Ugr 9a-1	S4S1V7	2LZO
BCgⅢ23.41	P86467		AF-P86467-F1
Ms 9a-1	A0A1R3S3A8		AF-A0A1R3S3A8-F1
AV-2	P0DMZ9		AF-P0DMZ9-F1
U-HMTX-Hdu1a	C0HJB4		AF-C0HJB4-F1
PP III	P49268	2M36
BcsTx3	C0HJC4		AF-C0HJC4-F1
NvePTx1	A7RMN1		AF-A7RMN1-F1
MsePTx1	P0DMD7
AEI	P16895	1Y1B
TATI	P00995	1HPT
H3G689	H3G689		AF-H3G689-F1
human EGF	P01133	1P9J
mouse EGF	A0A0G2JDT8	1EPG
Gigt1	Q76CA1		AF-Q76CA1-F1
Gigt4	P0DMY9		AF-P0DMY9-F1
BCs III 15.09	P86468		AF-P86468-F1
SHTX-5	B1B5J0		AF-B1B5J0-F1
Nawaprin	P60589	1udkA
supwaprin-a	B5KGY9		AF-P0DMY9-F1
Omwaprin-a	P83952	3nggB
Kv1.3 channel		7EJ1
Kv1.2 channel		1QDV
Kv1.1 channel		1A68
Nav1.7 channel		7W9L
serine proteinase receptor		5PTP
EGF receptor		1M14
