# Supplementary material for: Revealing the Diversity of Sequences, Structures, and Targets of Peptides from South China Sea Macrodactyla doreensis Based on Transcriptomics
Source: Mar Drugs. 2024 Oct 12;22(10):470. doi: 10.3390/md22100470 (PMC11509556; doi:10.3390/md22100470)
Supplement: Supplementary file 1 [file marinedrugs-22-00470-s001.zip › Table S4. The protein or peptide exhibiting the most structurally similar fragment to each of the putative peptides.xlsx]

## Sheet: Sheet1
ID	Scientific Name	Prob.	E-Value	Score	Query Pos.	Target Pos.	TM-Score	RMSD	UniPort	Protein names
MD-374	Anemonia viridis	1	2.1e-05	223	2-43 (43)	42-83 (83)	0.94897	0.51	P0DMZ6	U-actitoxin-Avd8d
MD-384	Stylophora pistillata	1	0.356	92	3-43 (43)	43-78 (651)	0.68737	1.55	A0A2B4S6Q3	Transmembrane protease serine 9
MD-311	Anemonia sulcata	1	0.00209	193	1-35 (37)	38-72 (73)	0.86328	0.88	A0A0S1M191	Type III potassium channel toxin protein
MD-312	Gallus gallus	1	3.05e-06	276	1-46 (46)	23-68 (68)	0.90943	0.97	Q6QLQ9	Gallinacin-10
MD-364	Anemonia viridis	1	6.5e-09	371	4-58 (60)	18-72 (82)	0.98756	0.28	P0DN11	U-actitoxin-Avd3j
MD-368	Nematostella vectensis	1	1e-07	357	1-55 (55)	11-65 (65)	0.97208	0.91	A7SDB9	BPTI/Kunitz inhibitor domain-containing protein
MD-428	Bunodosoma caissarum	1	3.68e-07	250	1-51 (51)	1-50 (50)	0.82572	2.8	C0HJC4	Kappa-actitoxin-Bcs4a
MD-429	Nematostella vectensis	1	5.22e-07	267	2-50 (50)	35-83 (84)	0.84807	2.3	A7RMN1	Toxin NvePTx1
MD-350	Anemonia sulcata	1	1.92e-07	299	5-50 (50)	3-48 (48)	0.962	0.43	P16895	PI-actitoxin-Avd5a
MD-319	Acipenser ruthenus	1	3.46e-05	241	14-58 (62)	199-243 (276)	0.92514	0.63	A0A662YV56	Probetacellulin
MD-258	Amphimedon queenslandica	1	0.0522	100	1-33 (34)	85-117 (266)	0.66145	1.93	A0A1X7V5L5	L-serine-phosphatidylethanolamine phosphatidyltransferase
MD-316	Bunodosoma caissarum	1	5e-07	296	13-56 (56)	1-44 (45)	0.96049	0.46	P86468	Toxin Bcs III 15.09
MD-317	Rotaria socialis	1	0.00014	166	1-43 (83)	605-647 (727)	0.73949	2.65	A0A818TH84	EGF-like domain-containing protein
MD-318	Acipenser ruthenus	1	9.68e-05	236	12-52 (52)	199-239 (276)	0.94793	0.46	A0A662YV56	Probetacellulin
MD-320	Musca domestica	0.99	0.384	83	17-60 (68)	251-291 (347)	0.58804	2.18	A0A1I8N8F8	Cell death abnormality protein 1
MD-321	Nocardiopsis algeriensis	0.12	3.95	33	37-76 (90)	1-39 (39)	0.34253	6.44	A0A841IVK3	Uncharacterized protein
MD-322	Symbiodinium microadriaticum	1	1.77e-17	737	1-96 (96)	111-206 (207)	0.97599	0.57	A0A1Q9D2Z6	Uncharacterized protein
MD-323	Labilithrix luteola	1	0.000117	227	9-46 (46)	3-40 (111)	0.94962	0.46	A0A0K1Q082	EGF-like domain-containing protein
MD-324	Strongylocentrotus purpuratus	1	2.17e-06	251	13-66 (74)	327-380 (715)	0.79636	2.45	A0A7M7NFU9	Uncharacterized protein
MD-351	Anemonia sulcata	1	6.66e-08	315	5-50 (50)	3-48 (48)	0.97429	0.35	P16895	PI-actitoxin-Avd5a
MD-363	Daboia russelii	1	1.16e-07	348	1-56 (56)	26-81 (84)	0.98084	0.36	Q2ES47	Kunitz-type serine protease inhibitor 4
MD-365	Pogona vitticeps	1	5.39e-08	352	2-58 (65)	29-85 (104)	0.95605	0.64	A0A6J0SE00	Isoinhibitor K-like
MD-366	Californiconus californicus	1	1.03e-07	319	6-60 (78)	5-59 (60)	0.9565	0.61	D2Y491	Kunitz-type serine protease inhibitor conotoxin Cal9.1d
MD-367	Arion vulgaris	1	3.36e-07	319	1-61 (78)	12-72 (116)	0.92461	1.24	A0A0B7AMR9	BPTI/Kunitz inhibitor domain-containing protein
MD-369	Californiconus californicus	1	7.68e-08	323	6-60 (78)	5-59 (60)	0.95659	0.6	D2Y491	Kunitz-type serine protease inhibitor conotoxin Cal9.1d
MD-370	Californiconus californicus	1	7.68e-08	323	6-60 (78)	5-59 (60)	0.95659	0.6	D2Y491	Kunitz-type serine protease inhibitor conotoxin Cal9.1d
MD-375	Pelomonas sp. Root662	0.82	9.26	62	2-38 (39)	74-110 (116)	0.75901	2.1	A0A0Q8GXR4	Uncharacterized protein
MD-376	Anemonia viridis	1	0.00298	143	1-41 (41)	36-76 (76)	0.86192	0.95	P0DMZ5	U-actitoxin-Avd8c
MD-377	Protobothrops flavoviridis	0.01	9.79	15	17-42 (46)	10-35 (41)	0.27648	3.47
MD-378	Halothiobacillus sp. 13-55-253	0.1	8.12	31	1-31 (39)	44-74 (150)	0.44124	7.45	A0A259S5J9	Uncharacterized protein
MD-379	Nematostella vectensis	0.99	0.00437	84	2-41 (41)	39-78 (79)	0.42486	3.58	P0DQR6	Neurotoxin ShK-like1
MD-380	Actinia tenebrosa	1	0.000541	198	1-44 (45)	24-67 (113)	0.85432	1.74	A0A6P8IH35	Uncharacterized protein LOC116301096
MD-381	Pocillopora damicornis	1	6.98e-06	205	14-116 (116)	69-161 (162)	0.70381	9.75	A0A3M6TUF8	Uncharacterized protein
MD-382	ated protein 1 Stylophora pistillata	1	0.00227	104	3-61 (61)	111-169 (536)	0.5804	5.18	A0A2B4SBX7	Golgi-associated plant pathogenesis-related protein 1
MD-383	Oulactis sp. MM-2018	1	0.00178	151	1-58 (69)	4-63 (305)	0.66751	9.82	A0A4U8YZU9	mRNA
MD-385	Actinia tenebrosa	1	0.0217	153	1-41 (77)	495-536 (536)	0.85986	0.87	A0A6P8J077	Extracellular matrix protein FRAS1-like isoform X2
MD-436	Tursiops truncatus	1	0.00341	159	4-51 (51)	32-78 (93)	0.80906	1.26	A0A2U3V8G5	Antileukoproteinase-like
MD-437	Nematostella vectensis	1	6.19e-10	366	1-63 (63)	22-84 (284)	0.9131	2.19	A7SGE6	WAP domain-containing protein
